# Supplementary material for: Chemical Fingerprinting of Heat Stress Responses in the Leaves of Common Wheat by Fourier Transform Infrared Spectroscopy
Source: Int J Mol Sci. 2022 Mar 4;23(5):2842. doi: 10.3390/ijms23052842 (PMC8911002; doi:10.3390/ijms23052842)
Supplement: Supplementary file 1 [file ijms-23-02842-s001.zip]

Archive with 2 entries (2 files):
- Supplementary File S1.pdf
- Supplementary Figure S1.pdf
